# Supplementary material for: Comparative Sensing and Judgment Control System for Temperature Maintenance for Optimal Treatment in Hyperthermic Intraperitoneal Chemotherapy Surgery
Source: Sensors (Basel). 2024 Jan 17;24(2):596. doi: 10.3390/s24020596 (PMC10821041; doi:10.3390/s24020596)
Supplement: Supplementary file 1 [file sensors-24-00596-s001.zip]

Archive with 1 entries (1 files):
- sensors-2800407-supplementary.pdf
